# Supplementary material for: Information Gradient among Nucleotide Sequences of Essential RNAs from an Evolutionary Perspective
Source: Int J Mol Sci. 2024 Jul 9;25(14):7521. doi: 10.3390/ijms25147521 (PMC11277137; doi:10.3390/ijms25147521)
Supplement: Supplementary file 1 [file ijms-25-07521-s001.zip]

Archive with 1 entries (1 files):
- ijms-3040906-supplementary.pdf
